# Supplementary material for: High-Resolution Microbiome Profiling for Detection and Tracking of Salmonella enterica
Source: Front Microbiol. 2017 Aug 18;8:1587. doi: 10.3389/fmicb.2017.01587 (PMC5563311; doi:10.3389/fmicb.2017.01587)
Supplement: Supplementary file 1 [file Table_1.XLSX]

## Sheet: Table S1
Description: GenomeTrakr SRA accessions used in the comparative validation study (n=512).
Accession
SRR1033455
SRR1033456
SRR1033469
SRR1033473
SRR1033474
SRR1033479
SRR1033484
SRR1033485
SRR1033488
SRR1033489
SRR1033491
SRR1033492
SRR1033494
SRR1033495
SRR1033499
SRR1033500
SRR1033501
SRR1033503
SRR1033504
SRR1033507
SRR1033508
SRR1033509
SRR1033510
SRR1033511
SRR1033512
SRR1033514
SRR1033516
SRR1033517
SRR1033518
SRR1033520
SRR1033521
SRR1033522
SRR1033523
SRR1033524
SRR1033525
SRR1033527
SRR1033528
SRR1033529
SRR1033530
SRR1033532
SRR1033533
SRR1033535
SRR1033536
SRR1033538
SRR1033539
SRR1033540
SRR1033541
SRR1033542
SRR1033543
SRR1033545
SRR1033546
SRR1033547
SRR1033550
SRR1033551
SRR1033552
SRR1033553
SRR1033555
SRR1033556
SRR1033558
SRR1033559
SRR1033560
SRR1033561
SRR1033562
SRR1033564
SRR1033567
SRR1033568
SRR1033569
SRR1033570
SRR1033573
SRR1033574
SRR1033575
SRR1033577
SRR1033578
SRR1033579
SRR1033580
SRR1035557
SRR1035558
SRR1035559
SRR1035560
SRR1035561
SRR1035563
SRR1035564
SRR1035565
SRR1035566
SRR1035567
SRR1035568
SRR1035569
SRR1035570
SRR1035571
SRR1035572
SRR1035573
SRR1035574
SRR1035584
SRR1035585
SRR1035586
SRR1035587
SRR1036432
SRR1036434
SRR1036435
SRR1036436
SRR1036441
SRR1036442
SRR1036443
SRR1036444
SRR1036448
SRR1036449
SRR1041453
SRR1041457
SRR1041459
SRR1041461
SRR1041462
SRR1041463
SRR1041464
SRR1041465
SRR1041466
SRR1041468
SRR1041471
SRR1041474
SRR1041475
SRR1041476
SRR1041477
SRR1041478
SRR1041479
SRR1041481
SRR1041482
SRR1041483
SRR1041484
SRR1041488
SRR1041494
SRR1041499
SRR1041500
SRR1041501
SRR1041503
SRR1041507
SRR1041509
SRR1041510
SRR1041511
SRR1041514
SRR1041515
SRR1041516
SRR1041518
SRR1041519
SRR1041522
SRR1041523
SRR1041525
SRR1041526
SRR1041527
SRR1041529
SRR1041531
SRR1041532
SRR1041533
SRR1041534
SRR1041535
SRR1041884
SRR1041885
SRR1041886
SRR1041887
SRR1041888
SRR1041889
SRR1041890
SRR1041891
SRR1041892
SRR1041893
SRR1041894
SRR1041895
SRR1041896
SRR1041897
SRR1043926
SRR1043928
SRR1043938
SRR1043939
SRR1043940
SRR1043941
SRR1043942
SRR1043943
SRR1043944
SRR1043945
SRR1043946
SRR1043947
SRR1043948
SRR1043949
SRR1043950
SRR1045859
SRR1045862
SRR1048234
SRR1048235
SRR1048237
SRR1048243
SRR1048244
SRR1048248
SRR1048249
SRR1048253
SRR1048256
SRR1048257
SRR1048259
SRR1048274
SRR1048275
SRR1048286
SRR1048287
SRR1048288
SRR1048292
SRR1048293
SRR1048294
SRR1048295
SRR1048296
SRR1048299
SRR1048301
SRR1048302
SRR1048306
SRR1048313
SRR1048314
SRR1048316
SRR1048320
SRR1048615
SRR1048628
SRR1048633
SRR1049662
SRR1049663
SRR1049664
SRR1049665
SRR1049668
SRR1049669
SRR1049678
SRR1049679
SRR1049680
SRR1049681
SRR1049682
SRR1049689
SRR1049690
SRR1049691
SRR1049692
SRR1049693
SRR1049698
SRR1049699
SRR1049701
SRR1049705
SRR1049706
SRR1055741
SRR1055742
SRR1055743
SRR1055744
SRR1055745
SRR1055746
SRR1055747
SRR1055748
SRR1055749
SRR1055750
SRR1055751
SRR1055752
SRR1055753
SRR1055754
SRR1055755
SRR1055756
SRR1055757
SRR1055758
SRR1055759
SRR1055760
SRR1055761
SRR1055762
SRR1055763
SRR1055764
SRR1068280
SRR1068282
SRR1068283
SRR1068291
SRR1068292
SRR1068293
SRR1068294
SRR1068295
SRR1068296
SRR1068297
SRR1068298
SRR1068299
SRR1068300
SRR1068301
SRR1068315
SRR1068316
SRR1068318
SRR1068319
SRR1068321
SRR1068322
SRR1068323
SRR1068324
SRR1068326
SRR1068328
SRR1068329
SRR1068330
SRR1068331
SRR1068332
SRR1068333
SRR1068334
SRR1068335
SRR1068336
SRR1068337
SRR1068338
SRR1068339
SRR1068340
SRR1068341
SRR1068343
SRR1068354
SRR1068355
SRR1068356
SRR1068357
SRR1068359
SRR1068360
SRR1068362
SRR1068363
SRR1068366
SRR1089516
SRR1089519
SRR1089527
SRR1089530
SRR1089532
SRR1089561
SRR1089588
SRR1089589
SRR1089593
SRR1090976
SRR1090977
SRR1090978
SRR1090979
SRR1090980
SRR1090981
SRR1091069
SRR1091075
SRR1091080
SRR1091081
SRR1091083
SRR1091084
SRR1091085
SRR1091086
SRR1091093
SRR1091094
SRR1097801
SRR1097802
SRR1097803
SRR1097804
SRR1097805
SRR1097806
SRR1097807
SRR1097808
SRR1097809
SRR1097810
SRR1097836
SRR1105666
SRR1105667
SRR1105669
SRR1105670
SRR1105671
SRR1105672
SRR1105673
SRR1105674
SRR1105675
SRR1105677
SRR1105681
SRR1105682
SRR1105684
SRR1105685
SRR1105686
SRR1105690
SRR1105691
SRR1105693
SRR1105694
SRR1105695
SRR1105696
SRR1107436
SRR1107437
SRR1107438
SRR1107462
SRR1107463
SRR1107464
SRR1107465
SRR1107472
SRR1107477
SRR1107478
SRR1107480
SRR1107481
SRR1107485
SRR1107486
SRR1107488
SRR1107489
SRR1107490
SRR1107841
SRR1107842
SRR1107843
SRR1107844
SRR1107845
SRR1121561
SRR1121582
SRR1121583
SRR1121601
SRR1121616
SRR1121637
SRR1121638
SRR1121641
SRR1121669
SRR1121672
SRR1121698
SRR1121715
SRR1121724
SRR1121726
SRR1121730
SRR1121731
SRR1121738
SRR1121754
SRR1121757
SRR1121758
SRR1121759
SRR1139505
SRR1139506
SRR1139507
SRR1139508
SRR1139509
SRR1139510
SRR1139511
SRR1139512
SRR1139513
SRR1139514
SRR1139515
SRR1139516
SRR1139517
SRR1139518
SRR1139519
SRR1139520
SRR1139521
SRR1139522
SRR1139523
SRR1139524
SRR1139525
SRR1139526
SRR1139527
SRR1139528
SRR1139529
SRR1139530
SRR1139531
SRR1139532
SRR1139533
SRR1139534
SRR1153339
SRR1153341
SRR1153345
SRR1153346
SRR1153347
SRR1153349
SRR1153350
SRR1153354
SRR1153364
SRR1153367
SRR1153368
SRR1153373
SRR1153377
SRR1153383
SRR1153384
SRR1153386
SRR1157585
SRR1157586
SRR1157587
SRR1157590
SRR1157591
SRR1157592
SRR1157596
SRR1157598
SRR1157599
SRR1157600
SRR1157604
SRR1157717
SRR1157729
SRR1157734
SRR1157835
SRR1157836
SRR1157839
SRR1157845
SRR1157865
SRR1157866
SRR1157867
SRR1157868
SRR1157869
SRR1157892
SRR1157895
SRR1157896
SRR1157897
SRR1157900
SRR1157906
SRR1157917
SRR1157918
SRR1157941
SRR1157944
SRR1157945
SRR1157965
SRR1157966
SRR1157969
SRR1157998
SRR1158001
SRR1158008
SRR1158009
SRR1158056
SRR1158057
SRR1158067
SRR1158081
SRR1158091
SRR1158092
SRR1158093
SRR1158094
SRR1158097
SRR1158111
SRR1158112
SRR1158113
SRR1158132
SRR1158133
SRR1158134
SRR1158154
SRR1158155
