# Supplementary material for: High-Resolution Microbiome Profiling for Detection and Tracking of Salmonella enterica
Source: Front Microbiol. 2017 Aug 18;8:1587. doi: 10.3389/fmicb.2017.01587 (PMC5563311; doi:10.3389/fmicb.2017.01587)
Supplement: Supplementary file 2 [file Table_2.XLSX]

## Sheet: Table S2
Description: GenomeTrakr SRA accessions used in the expanded Resphera Insight validation (n=12,090).
Accession
SRR1121758
SRR2015631
SRR1029927
SRR1648172
SRR1728729
SRR2015638
SRR1639649
SRR1633876
SRR1728732
SRR1745574
SRR1576117
SRR1334664
SRR2015644
SRR1781604
SRR1731986
SRR1035569
SRR2015635
SRR2015647
SRR1973689
SRR2015648
SRR1153346
SRR2009053
SRR1728730
SRR1300680
SRR2009051
SRR1033558
SRR1187448
SRR1745561
SRR2015640
SRR1292275
SRR1612352
SRR2015653
SRR1695743
SRR2015655
SRR2015661
SRR2009073
SRR1164577
SRR1612365
SRR1744044
SRR1266066
SRR1292330
SRR1302802
SRR953560
SRR1153386
SRR2015657
SRR2015662
SRR1153341
SRR1033551
SRR954977
SRR2009052
SRR1561177
SRR1139517
SRR1612366
SRR2009050
SRR1639655
SRR1973683
SRR1501627
SRR2009072
SRR2015658
SRR1067623
SRR1515022
SRR1745632
SRR1918955
SRR2015630
SRR2015634
SRR1107845
SRR1212333
SRR2015632
SRR2009585
SRR958040
SRR2007640
SRR1687189
SRR1105684
SRR1778027
SRR1569592
SRR2015656
SRR1639646
SRR1728720
SRR2015643
SRR2007638
SRR1722880
SRR2015652
SRR1067666
SRR1596395
SRR1561706
SRR1576099
SRR1121759
SRR1515024
SRR1653456
SRR1576022
SRR1030810
SRR1573135
SRR1334632
SRR2015604
SRR958039
SRR1448848
SRR1792722
SRR1238740
SRR2015636
SRR1334629
SRR958044
SRR1731994
SRR2015649
SRR1548415
SRR1653380
SRR958049
SRR1767768
SRR1157602
SRR2015659
SRR1731979
SRR1238783
SRR1158048
SRR1612361
SRR1596409
SRR1121754
SRR1106241
SRR2015645
SRR1177258
SRR1745607
SRR1767806
SRR1596414
SRR2015633
SRR1153377
SRR1422666
SRR1777671
SRR1544322
SRR1300636
SRR1659041
SRR1187605
SRR1448858
SRR1300665
SRR1033522
SRR1448927
SRR1187428
SRR1636899
SRR1300710
SRR1584383
SRR1918945
SRR1757792
SRR1998938
SRR1164514
SRR2015651
SRR1043949
SRR1187567
SRR1698196
SRR1067620
SRR1067662
SRR1187590
SRR958037
SRR1153384
SRR1269374
SRR1481649
SRR1055754
SRR1055748
SRR1698184
SRR1569675
SRR953554
SRR1182709
SRR1068360
SRR1427707
SRR1695778
SRR2015641
SRR1564514
SRR1535718
SRR1481688
SRR1698182
SRR1659019
SRR1481923
SRR1639652
SRR1207449
SRR1187411
SRR1573134
SRR1556960
SRR1182713
SRR1539617
SRR1238735
SRR1781608
SRR1049701
SRR2015660
SRR1171397
SRR1177576
SRR1300601
SRR1576608
SRR1576220
SRR953562
SRR1639656
SRR1583088
SRR1422568
SRR1515020
SRR1976235
SRR1170861
SRR1695764
SRR1544205
SRR1030369
SRR1030813
SRR1639645
SRR1501467
SRR1567874
SRR1707975
SRR1379612
SRR958038
SRR1048253
SRR1033508
SRR1503329
SRR1653355
SRR1698190
SRR1043945
SRR1584380
SRR1659040
SRR954971
SRR1202981
SRR1501626
SRR1182729
SRR1732584
SRR1379614
SRR1300583
SRR1266048
SRR1269326
SRR1695737
SRR1639654
SRR1023118
SRR1612289
SRR1164567
SRR1745573
SRR1177206
SRR1033549
SRR1576207
SRR1645058
SRR1612351
SRR1107480
SRR2015689
SRR1055760
SRR1695762
SRR1553728
SRR1055762
SRR1805621
SRR1023854
SRR1998947
SRR1182717
SRR1300610
SRR1745602
SRR1263447
SRR1630802
SRR1720455
SRR1164571
SRR1106250
SRR1535735
SRR954973
SRR1778008
SRR1528532
SRR1528534
SRR1612308
SRR1049705
SRR1212353
SRR1238738
SRR1334675
SRR1946856
SRR1501488
SRR1012302
SRR1027791
SRR1264967
SRR1187456
SRR1745545
SRR1422646
SRR1561702
SRR2015646
SRR1501624
SRR1153364
SRR2015920
SRR1553863
SRR1792729
SRR1503332
SRR1346302
SRR1266049
SRR1596368
SRR1164510
SRR1346321
SRR1575988
SRR1534910
SRR1596393
SRR1793353
SRR1266056
SRR1576094
SRR953544
SRR1596394
SRR1379616
SRR1562662
SRR1557003
SRR1448866
SRR1535658
SRR949382
SRR1139522
SRR1515951
SRR1810519
SRR1041456
SRR1379613
SRR1177287
SRR1030847
SRR1728721
SRR1781707
SRR1158056
SRR1175800
SRR1212342
SRR1025969
SRR1055745
SRR1952702
SRR1067617
SRR1188468
SRR1646563
SRR1735406
SRR1055751
SRR1346247
SRR1693277
SRR1695766
SRR1501673
SRR1702363
SRR1745552
SRR1153349
SRR1334487
SRR1576104
SRR1202991
SRR1576581
SRR1584389
SRR1658085
SRR1656997
SRR1170883
SRR1511505
SRR1090977
SRR1778037
SRR1777686
SRR1212288
SRR1576198
SRR1633518
SRR1300668
SRR1513962
SRR1803038
SRR1177600
SRR1292264
SRR1593382
SRR1598969
SRR1213773
SRR1604921
SRR1698198
SRR1187431
SRR949397
SRR1576570
SRR1264956
SRR1511499
SRR1553800
SRR1653382
SRR1121757
SRR1091096
SRR1503326
SRR1300695
SRR1544220
SRR1982174
SRR1584535
SRR1553735
SRR1569704
SRR1576019
SRR953561
SRR1646572
SRR1765693
SRR1300630
SRR1212322
SRR1770489
SRR1334287
SRR1049691
SRR949393
SRR1535662
SRR1033456
SRR1544363
SRR1646521
SRR1177276
SRR1973600
SRR1731982
SRR1300566
SRR1574307
SRR954979
SRR1292254
SRR1503322
SRR1909017
SRR1596379
SRR1653417
SRR1576110
SRR1121738
SRR1560582
SRR1802919
SRR1030816
SRR1300734
SRR961990
SRR1384859
SRR1916112
SRR1449930
SRR1792721
SRR1553733
SRR1411181
SRR1569693
SRR1576236
SRR1055752
SRR1573137
SRR1448870
SRR1269373
SRR1503318
SRR1695745
SRR1810862
SRR949399
SRR1574283
SRR1292281
SRR1553752
SRR1346252
SRR1791291
SRR1302836
SRR1556969
SRR952926
SRR961988
SRR1333882
SRR1576214
SRR1802985
SRR1106245
SRR1263448
SRR1068289
SRR1153383
SRR1448840
SRR1379618
SRR1653427
SRR1185827
SRR1767813
SRR1653408
SRR1187447
SRR1636888
SRR1153354
SRR1422649
SRR1212345
SRR1292274
SRR1792726
SRR1947004
SRR1573175
SRR1363323
SRR1576123
SRR1233951
SRR1702371
SRR1292242
SRR1556957
SRR1637021
SRR1153368
SRR1220747
SRR1449921
SRR1300708
SRR1557008
SRR1636915
SRR1646578
SRR1334636
SRR1511565
SRR1153345
SRR1772993
SRR1177171
SRR1589703
SRR1139523
SRR1781706
SRR1503323
SRR1695746
SRR1745533
SRR1556961
SRR1796121
SRR1569707
SRR1694076
SRR2007639
SRR1745546
SRR1195668
SRR1089530
SRR1693406
SRR1501485
SRR1695753
SRR1427093
SRR1027786
SRR2005901
SRR1107842
SRR1745555
SRR1705571
SRR1238769
SRR1792715
SRR952362
SRR1501649
SRR1030811
SRR1049679
SRR1501703
SRR1646539
SRR1177166
SRR1695751
SRR1107470
SRR1139527
SRR953545
SRR1022657
SRR1288359
SRR1980605
SRR1333868
SRR1765704
SRR2000243
SRR1266054
SRR1593375
SRR1422623
SRR1346249
SRR1238791
SRR1266055
SRR949413
SRR1023115
SRR1732574
SRR952675
SRR1481690
SRR1292276
SRR1207443
SRR1973763
SRR1238742
SRR1334788
SRR1501622
SRR1658080
SRR1049700
SRR1158008
SRR1384996
SRR1576120
SRR1030365
SRR1041534
SRR1553823
SRR1068347
SRR1171471
SRR1636920
SRR1982136
SRR1175818
SRR1041473
SRR1767804
SRR1693400
SRR1213770
SRR1041893
SRR1188465
SRR1264980
SRR958036
SRR1048295
SRR1745540
SRR1041520
SRR1171413
SRR1041460
SRR1481647
SRR1212325
SRR1089565
SRR1501464
SRR1166605
SRR1511520
SRR2015637
SRR1177563
SRR950688
SRR1334174
SRR1528497
SRR1720458
SRR1258593
SRR1346259
SRR1515025
SRR1772990
SRR1805581
SRR953565
SRR958034
SRR1910752
SRR1573171
SRR1584382
SRR1910747
SRR1575949
SRR1576127
SRR1973663
SRR1166603
SRR1574312
SRR1233938
SRR1752895
SRR1576204
SRR1544361
SRR1030815
SRR1346286
SRR1745556
SRR1578510
SRR1805590
SRR1105669
SRR1292257
SRR1694060
SRR1773000
SRR1694087
SRR1773004
SRR1207474
SRR1664282
SRR1735401
SRR1292280
SRR1544360
SRR1238730
SRR1528517
SRR1023855
SRR1334124
SRR1422651
SRR1576111
SRR1783211
SRR1918956
SRR1636541
SRR1525266
SRR1035555
SRR1299425
SRR1816822
SRR1207454
SRR1973659
SRR1596387
SRR1910774
SRR1384775
SRR1481639
SRR1696650
SRR1207476
SRR1300640
SRR1702375
SRR1584550
SRR1773590
SRR1292271
SRR958035
SRR1534848
SRR1553857
SRR1292325
SRR1816821
SRR1188469
SRR1910748
SRR952365
SRR1016403
SRR2000241
SRR949386
SRR1765701
SRR1778010
SRR1810543
SRR1266086
SRR1300596
SRR1175789
SRR1578438
SRR1630803
SRR1041492
SRR1422668
SRR1534853
SRR1973700
SRR1022658
SRR1576096
SRR953549
SRR1576116
SRR1269361
SRR1636570
SRR1653407
SRR1514715
SRR1778029
SRR1576224
SRR1637085
SRR1996162
SRR1657001
SRR2015817
SRR1652545
SRR1745566
SRR1067624
SRR1539594
SRR1637031
SRR1653425
SRR1263425
SRR1068320
SRR1653376
SRR1745532
SRR961976
SRR1068346
SRR953548
SRR1002807
SRR1333888
SRR1033512
SRR1799710
SRR1573132
SRR1207466
SRR1514768
SRR1612340
SRR1765691
SRR1263422
SRR1698192
SRR1422647
SRR1582176
SRR1171443
SRR1544308
SRR1576115
SRR1212239
SRR1049663
SRR961987
SRR1910754
SRR1153350
SRR1910771
SRR1555347
SRR1097802
SRR1553801
SRR949389
SRR1022656
SRR1266077
SRR1266067
SRR1266080
SRR1946930
SRR1187592
SRR1334488
SRR1521590
SRR1653402
SRR1207529
SRR1302870
SRR1334125
SRR1757786
SRR1068345
SRR1649528
SRR1637069
SRR1553887
SRR1139519
SRR1207501
SRR1187574
SRR1564495
SRR1695769
SRR953547
SRR1822278
SRR1055744
SRR1041890
SRR1481642
SRR1653420
SRR961986
SRR1302828
SRR1207471
SRR1584385
SRR1576216
SRR1463368
SRR952683
SRR1481648
SRR1188494
SRR1658088
SRR1212258
SRR1720586
SRR1269415
SRR1576103
SRR1055756
SRR1067616
SRR1979272
SRR1745588
SRR1030843
SRR1576566
SRR1576232
SRR1658095
SRR1637068
SRR1810867
SRR1068344
SRR1525265
SRR1300657
SRR1514988
SRR1481697
SRR1168379
SRR1539577
SRR1576109
SRR1593374
SRR1575967
SRR1501623
SRR1503319
SRR1582175
SRR1777992
SRR952358
SRR1067659
SRR1041494
SRR1201299
SRR1633517
SRR1166600
SRR1334375
SRR953564
SRR1158050
SRR1693292
SRR1696482
SRR1722886
SRR1796083
SRR1623027
SRR1027062
SRR1346299
SRR1828980
SRR1553874
SRR1974004
SRR1515028
SRR1553819
SRR1573094
SRR1198970
SRR1528509
SRR1553761
SRR1030844
SRR1726148
SRR1767765
SRR1166656
SRR1121582
SRR1534885
SRR1158206
SRR1220773
SRR1810511
SRR1068332
SRR1553828
SRR1030855
SRR1238756
SRR1735412
SRR1569643
SRR1615973
SRR1636529
SRR1765689
SRR1636568
SRR1637012
SRR1121641
SRR1171470
SRR1575939
SRR1346314
SRR1514709
SRR1539581
SRR1576017
SRR1646537
SRR1068292
SRR1300661
SRR1735413
SRR1576604
SRR1781715
SRR1567878
SRR1973687
SRR1521591
SRR1908951
SRR1996137
SRR1105686
SRR1188539
SRR1220808
SRR1266051
SRR1041523
SRR1067645
SRR1613912
SRR1576233
SRR953551
SRR1033494
SRR1139513
SRR1181528
SRR1248888
SRR1576246
SRR1720472
SRR1781616
SRR1300671
SRR1657000
SRR952679
SRR1528477
SRR953546
SRR1105695
SRR1187424
SRR1752735
SRR1553726
SRR1220788
SRR1720476
SRR1757788
SRR1783194
SRR949398
SRR1029931
SRR1653428
SRR1693396
SRR1021942
SRR1068315
SRR1567848
SRR1569680
SRR1612326
SRR1033527
SRR1055743
SRR1334635
SRR1033553
SRR1105690
SRR1188443
SRR949408
SRR953563
SRR1029932
SRR1300667
SRR1596403
SRR1604898
SRR974686
SRR1501685
SRR1695775
SRR1633494
SRR1185824
SRR1198891
SRR1107844
SRR1177630
SRR1560583
SRR1583094
SRR1778036
SRR1781615
SRR1055741
SRR1637062
SRR1554508
SRR1536157
SRR1732581
SRR1536151
SRR1694071
SRR1735415
SRR1448891
SRR1560599
SRR1695750
SRR1593393
SRR1170862
SRR1772987
SRR1045868
SRR1604901
SRR1535725
SRR1633875
SRR1973971
SRR1238754
SRR1300609
SRR1182722
SRR1067646
SRR1548414
SRR1556994
SRR1560609
SRR1636525
SRR1514762
SRR1973950
SRR1033568
SRR1481669
SRR1731997
SRR1186321
SRR961989
SRR1299434
SRR1765690
SRR1593381
SRR1617366
SRR1796132
SRR949406
SRR1202994
SRR953556
SRR1027788
SRR2015666
SRR1300650
SRR1586583
SRR1810550
SRR1427099
SRR1612304
SRR1694061
SRR1745626
SRR1569594
SRR1653444
SRR1346239
SRR1917471
SRR1998970
SRR1139531
SRR1609676
SRR1687203
SRR1805605
SRR988697
SRR1067668
SRR1182712
SRR1185831
SRR1638456
SRR1521565
SRR1299420
SRR1946998
SRR1045866
SRR1248786
SRR1576550
SRR1720754
SRR1501684
SRR1553822
SRR1207483
SRR1220760
SRR1544396
SRR1583103
SRR1646529
SRR1658089
SRR1646582
SRR1633536
SRR2015811
SRR1185822
SRR1212372
SRR1511486
SRR1693392
SRR1713619
SRR1745551
SRR2000242
SRR1023116
SRR1177550
SRR1604908
SRR2005898
SRR1553899
SRR1573183
SRR1022659
SRR1576000
SRR1653418
SRR1973991
SRR1995537
SRR1333864
SRR1157895
SRR1778004
SRR1048320
SRR1157969
SRR1481678
SRR1481930
SRR1575991
SRR1534817
SRR1636906
SRR1770503
SRR1575948
SRR1763860
SRR965745
SRR1646581
SRR1765687
SRR1449923
SRR1023853
SRR1107841
SRR1581505
SRR1266072
SRR1282373
SRR1449924
SRR1569672
SRR1810506
SRR1778000
SRR1569674
SRR1584384
SRR1528538
SRR1609675
SRR1106207
SRR1238736
SRR1695755
SRR1514731
SRR1233924
SRR1269362
SRR1411124
SRR1553745
SRR1803106
SRR949411
SRR1694048
SRR1774077
SRR1995737
SRR1206085
SRR1238772
SRR1448886
SRR2015650
SRR1744007
SRR1334790
SRR1664321
SRR1539592
SRR1544420
SRR1528515
SRR1548405
SRR1757781
SRR1257275
SRR1615965
SRR1720571
SRR1653372
SRR1778002
SRR1238785
SRR1609699
SRR1175815
SRR1187415
SRR1735402
SRR1589701
SRR2015823
SRR1569648
SRR1694047
SRR1164583
SRR1170896
SRR1427101
SRR1299392
SRR1363284
SRR1346241
SRR1980615
SRR1187439
SRR1481927
SRR1821279
SRR1171422
SRR1300603
SRR1068330
SRR1157890
SRR1501696
SRR1511508
SRR1653371
SRR1238752
SRR1272482
SRR1556999
SRR1511534
SRR1803114
SRR1346273
SRR1553722
SRR1481668
SRR1188436
SRR1658099
SRR1025985
SRR1334561
SRR1792725
SRR1121583
SRR1266059
SRR1166636
SRR1537505
SRR1576136
SRR1020277
SRR1849376
SRR1299365
SRR1519447
SRR1556963
SRR1648165
SRR1653394
SRR1514729
SRR1025982
SRR1185805
SRR1188525
SRR1576132
SRR1212316
SRR1576230
SRR1177355
SRR1745596
SRR1185813
SRR1212230
SRR1995818
SRR1813458
SRR1745568
SRR1805606
SRR1822292
SRR1041491
SRR1481661
SRR1025986
SRR1233918
SRR1556974
SRR1767758
SRR1334485
SRR1576612
SRR1187610
SRR1220776
SRR1334483
SRR1509580
SRR1249000
SRR1916094
SRR1166653
SRR1212190
SRR1272783
SRR1177185
SRR1576240
SRR1220741
SRR1333878
SRR1425268
SRR1638888
SRR1777665
SRR1777666
SRR1705573
SRR2015669
SRR2015927
SRR1055758
SRR1649560
SRR1220823
SRR1363321
SRR1238765
SRR1258571
SRR1027782
SRR1299430
SRR1534844
SRR1576245
SRR1292272
SRR1481679
SRR1158205
SRR1195651
SRR1525270
SRR1995530
SRR1501482
SRR1695768
SRR1177251
SRR1233920
SRR1553870
SRR1652537
SRR1745592
SRR1333863
SRR1425262
SRR1821287
SRR1033579
SRR1735400
SRR1334138
SRR1554530
SRR1646546
SRR1705609
SRR952364
SRR1448935
SRR1576200
SRR1067639
SRR1536159
SRR1514705
SRR1578435
SRR1735403
SRR1025904
SRR1175783
SRR1212282
SRR1576026
SRR1576577
SRR1582178
SRR1106263
SRR1067661
SRR1553741
SRR1164580
SRR1384788
SRR1068367
SRR1735421
SRR1411149
SRR1171476
SRR1637020
SRR1777998
SRR1264934
SRR1448862
SRR1637067
SRR1187434
SRR1425264
SRR1481670
SRR1027785
SRR1576194
SRR1822289
SRR1525273
SRR1687215
SRR1576580
SRR2009036
SRR1029570
SRR1528537
SRR1177631
SRR1612356
SRR1615974
SRR1720567
SRR1757779
SRR953555
SRR1653368
SRR1656983
SRR1002803
SRR1566232
SRR1659034
SRR1763861
SRR1030849
SRR1157586
SRR1264998
SRR1411111
SRR1514745
SRR1576229
SRR952361
SRR1427091
SRR1576025
SRR1765694
SRR1612315
SRR1164606
SRR1263931
SRR1576605
SRR1027063
SRR1693373
SRR1976250
SRR1041888
SRR1187441
SRR1812883
SRR1207500
SRR1653373
SRR1805604
SRR1521521
SRR1822280
SRR1623043
SRR1198886
SRR1448936
SRR1528533
SRR1744021
SRR1658090
SRR952368
SRR1562623
SRR1576237
SRR1556086
SRR1258631
SRR1177557
SRR1528503
SRR1613908
SRR1041479
SRR1164569
SRR1514749
SRR1720449
SRR1646692
SRR1909001
SRR1029937
SRR949354
SRR1045870
SRR1153373
SRR1258646
SRR1770493
SRR1202986
SRR1586558
SRR1030367
SRR1609673
SRR1637072
SRR1653362
SRR1726159
SRR1778013
SRR1501699
SRR1636533
SRR1695767
SRR1822312
SRR1973832
SRR1998945
SRR1299354
SRR1765698
SRR1107460
SRR1556117
SRR1569604
SRR1556114
SRR1696642
SRR1203023
SRR1553811
SRR1946980
SRR1534905
SRR1696644
SRR1696648
SRR1233941
SRR1175799
SRR1269376
SRR1745590
SRR1796126
SRR1521585
SRR1802934
SRR1578487
SRR1593394
SRR2015639
SRR1157891
SRR1158202
SRR1576219
SRR1593383
SRR1617361
SRR1792720
SRR1021938
SRR1207459
SRR1810529
SRR1068295
SRR1636555
SRR1636559
SRR1481636
SRR1653375
SRR1773589
SRR1561167
SRR1731973
SRR2015688
SRR1449927
SRR1576191
SRR1821277
SRR1299432
SRR1411153
SRR1613897
SRR1799714
SRR1238739
SRR1731985
SRR1910753
SRR1292251
SRR1068294
SRR1822298
SRR1106210
SRR1107467
SRR1653383
SRR1521599
SRR958047
SRR1187405
SRR1810874
SRR1157979
SRR1482389
SRR1576098
SRR1917444
SRR1002834
SRR1105680
SRR1166658
SRR1593402
SRR1735342
SRR1048286
SRR1048628
SRR1068284
SRR1744056
SRR1048301
SRR1974140
SRR2015668
SRR1105676
SRR1554505
SRR1636544
SRR1946944
SRR1022663
SRR1363314
SRR1744037
SRR1745583
SRR1665135
SRR1171442
SRR1188540
SRR1238749
SRR1513966
SRR1569649
SRR1573126
SRR1041488
SRR1609700
SRR1043928
SRR1067651
SRR1561169
SRR1583132
SRR1521574
SRR1536146
SRR1720469
SRR2015629
SRR1576128
SRR1995522
SRR1015728
SRR1187582
SRR1346318
SRR1694096
SRR1346278
SRR1411152
SRR1637032
SRR1638443
SRR1751235
SRR1514765
SRR1586584
SRR1030362
SRR1212298
SRR1263923
SRR1584537
SRR1576223
SRR1025968
SRR1029933
SRR1036449
SRR1188432
SRR1515030
SRR1658083
SRR1720474
SRR1481694
SRR1575985
SRR1576210
SRR1033521
SRR1186365
SRR1548394
SRR1030364
SRR1177273
SRR1207492
SRR1705610
SRR953550
SRR1157920
SRR1177551
SRR1583093
SRR1646691
SRR1089523
SRR1292326
SRR1535719
SRR1582142
SRR1615971
SRR1982156
SRR1238784
SRR1609674
SRR1656990
SRR1576225
SRR1091082
SRR1158098
SRR1664309
SRR1695748
SRR1946984
SRR1182711
SRR1658092
SRR1002818
SRR1521575
SRR1653433
SRR1910749
SRR1002831
SRR1427084
SRR1536144
SRR1576100
SRR1648163
SRR953543
SRR1188445
SRR1822291
SRR1583116
SRR1664265
SRR1767822
SRR1170882
SRR1583165
SRR1974038
SRR1164513
SRR1177592
SRR1664224
SRR1711798
SRR1514711
SRR1561698
SRR1501460
SRR1569636
SRR949498
SRR1822301
SRR1177596
SRR1186340
SRR1528499
SRR1544219
SRR1153347
SRR1539578
SRR1996237
SRR1188452
SRR1633843
SRR1720462
SRR1187404
SRR1207508
SRR1908950
SRR1576131
SRR1735404
SRR1861570
SRR1187595
SRR1346253
SRR1560592
SRR952935
SRR1593378
SRR1613894
SRR1745608
SRR1562655
SRR1822303
SRR2015708
SRR1767805
SRR1778039
SRR1002838
SRR1726095
SRR1822297
SRR1002810
SRR1157868
SRR1503330
SRR1027789
SRR1974083
SRR1029935
SRR1511496
SRR1582150
SRR1002816
SRR1560597
SRR1816833
SRR1198963
SRR1810512
SRR1030809
SRR1535699
SRR1552457
SRR1653363
SRR1687200
SRR1384985
SRR1576193
SRR1637050
SRR1238778
SRR1604920
SRR1164590
SRR1583107
SRR1664807
SRR1752783
SRR1752860
SRR1023852
SRR1198887
SRR1269350
SRR1574280
SRR1299297
SRR1636563
SRR1107425
SRR1266060
SRR1346246
SRR1636886
SRR1653379
SRR1188485
SRR1720471
SRR1952691
SRR1166604
SRR1685382
SRR1757777
SRR1521579
SRR1612338
SRR1613904
SRR1812840
SRR1041487
SRR1266085
SRR1346313
SRR1609701
SRR954981
SRR1693274
SRR1705606
SRR1778014
SRR1105683
SRR1569755
SRR1638446
SRR1726156
SRR1202992
SRR1300631
SRR1300712
SRR1048235
SRR1182724
SRR1653365
SRR1810562
SRR962010
SRR1175803
SRR1553762
SRR1646684
SRR1996146
SRR1646552
SRR1722876
SRR1068362
SRR1711793
SRR1821306
SRR1068333
SRR1589702
SRR1765700
SRR1177240
SRR1653446
SRR1105678
SRR1264988
SRR1653397
SRR1777996
SRR1803110
SRR1805645
SRR949396
SRR1002829
SRR1045865
SRR1821286
SRR1299303
SRR1299360
SRR1212245
SRR1300635
SRR1346260
SRR1560577
SRR1653430
SRR1996172
SRR2015796
SRR1036448
SRR1299305
SRR1573118
SRR1604925
SRR1702365
SRR1763826
SRR1029580
SRR1033538
SRR1534814
SRR1582183
SRR1646545
SRR2015825
SRR953553
SRR1334486
SRR1664226
SRR952936
SRR1067669
SRR1220758
SRR1793356
SRR1170779
SRR1249084
SRR1300702
SRR1333883
SRR1501646
SRR1537507
SRR1593944
SRR1646689
SRR1288379
SRR1166602
SRR1744032
SRR949392
SRR1581504
SRR1586574
SRR1693298
SRR1106239
SRR1612331
SRR1636545
SRR1751234
SRR1121672
SRR1560600
SRR1731962
SRR1988475
SRR2015654
SRR1238729
SRR1384910
SRR1735317
SRR1177262
SRR1411132
SRR1745630
SRR1158080
SRR1553744
SRR1695736
SRR1153367
SRR1636531
SRR1805567
SRR1909018
SRR1767778
SRR1778003
SRR1002835
SRR1055750
SRR1182707
SRR1586560
SRR1735315
SRR1791380
SRR1264943
SRR1653404
SRR1973904
SRR1187608
SRR1653374
SRR1033501
SRR1574254
SRR1638444
SRR1576001
SRR1612314
SRR1974010
SRR1346250
SRR1805682
SRR1269353
SRR1501658
SRR1582145
SRR1535731
SRR1170879
SRR1195660
SRR1636896
SRR1773658
SRR1049664
SRR1170886
SRR1519890
SRR1569642
SRR1772985
SRR1207555
SRR1501663
SRR1067672
SRR1105672
SRR1187443
SRR1731974
SRR1998946
SRR1263419
SRR1917508
SRR1461808
SRR1576217
SRR1188510
SRR1649523
SRR1711795
SRR949417
SRR1664266
SRR1757776
SRR1033525
SRR1659024
SRR1767812
SRR1810551
SRR1726146
SRR1033547
SRR1041496
SRR1646519
SRR1778001
SRR1653370
SRR1744045
SRR1107488
SRR1186361
SRR1536171
SRR1573188
SRR1664288
SRR1106238
SRR1177215
SRR1561164
SRR1732580
SRR1537514
SRR1658094
SRR1820097
SRR1411126
SRR1448881
SRR1481660
SRR1553763
SRR1025981
SRR1195641
SRR1536141
SRR1656998
SRR1745531
SRR952360
SRR1269343
SRR1300690
SRR1045867
SRR1363299
SRR1618703
SRR1636897
SRR1249081
SRR1515962
SRR1973653
SRR1105694
SRR1266035
SRR1448922
SRR1481657
SRR1068296
SRR1182718
SRR1596381
SRR1732577
SRR1501491
SRR1698193
SRR1188458
SRR1238780
SRR1300598
SRR1513964
SRR1996165
SRR1107438
SRR1334289
SRR1745603
SRR1658091
SRR1539630
SRR1637057
SRR1767809
SRR1002826
SRR1139529
SRR1198919
SRR1521522
SRR1521584
SRR1564497
SRR1612292
SRR1735350
SRR1556970
SRR748575
SRR1515010
SRR1552459
SRR950691
SRR1171438
SRR1333885
SRR1744029
SRR1384790
SRR1660423
SRR949395
SRR1022665
SRR1186336
SRR1503324
SRR1576212
SRR1653443
SRR1664270
SRR1505456
SRR1539593
SRR1569607
SRR1732575
SRR1300624
SRR1030808
SRR1158026
SRR1653396
SRR1732583
SRR1481659
SRR1023119
SRR1501635
SRR1553727
SRR1707967
SRR954978
SRR1203003
SRR1266034
SRR1561166
SRR1695756
SRR1033495
SRR1573131
SRR1574253
SRR1068299
SRR1287031
SRR1288358
SRR1649522
SRR1777659
SRR1258566
SRR1514700
SRR1583127
SRR1002806
SRR1505420
SRR1177249
SRR1207493
SRR1238750
SRR1266089
SRR1576138
SRR1711799
SRR1823691
SRR1582194
SRR1583142
SRR1612324
SRR1821292
SRR1272510
SRR1536142
SRR1177216
SRR1263932
SRR1299421
SRR1638454
SRR1582182
SRR1976268
SRR1653354
SRR1988485
SRR1035534
SRR1566245
SRR1596400
SRR1617370
SRR1649539
SRR1481684
SRR1695776
SRR1139514
SRR1503321
SRR1765702
SRR1774061
SRR1288381
SRR1334789
SRR1363282
SRR1481691
SRR1521568
SRR1164594
SRR1175809
SRR1411107
SRR1757791
SRR1657004
SRR1726161
SRR1302806
SRR1636578
SRR1646579
SRR1015725
SRR1175785
SRR1203012
SRR1946994
SRR952929
SRR1170895
SRR1182725
SRR1636914
SRR1726157
SRR1248805
SRR1556986
SRR1695747
SRR1828968
SRR1379611
SRR1427082
SRR1501475
SRR1521587
SRR1777687
SRR1805601
SRR1030812
SRR954976
SRR1048260
SRR1636527
SRR1027061
SRR1346254
SRR1576190
SRR1947027
SRR1982145
SRR1525268
SRR1233923
SRR1774053
SRR1998969
SRR1284678
SRR1560576
SRR1615970
SRR1646688
SRR1055757
SRR1207538
SRR1272898
SRR1346293
SRR1918950
SRR1036434
SRR1198943
SRR1448874
SRR1909002
SRR1292252
SRR1300564
SRR1569676
SRR1646553
SRR1030354
SRR1164593
SRR1544144
SRR1346263
SRR1544296
SRR1033535
SRR1334362
SRR1519886
SRR1653403
SRR1973778
SRR1425300
SRR952932
SRR1033578
SRR1177549
SRR1177579
SRR1501637
SRR1556980
SRR1068325
SRR1514717
SRR1796063
SRR1946937
SRR1973603
SRR1537499
SRR1633867
SRR1735313
SRR1514986
SRR1553810
SRR1555362
SRR1982122
SRR1106247
SRR1257282
SRR1735416
SRR965711
SRR1501662
SRR1511583
SRR1639648
SRR1720587
SRR1177239
SRR1604899
SRR1664207
SRR1752887
SRR1067614
SRR1257291
SRR1653754
SRR1185802
SRR1988469
SRR1536154
SRR1586594
SRR1720454
SRR1425261
SRR1812799
SRR1583150
SRR1996243
SRR1300644
SRR1612363
SRR1623018
SRR1982183
SRR1187615
SRR1272514
SRR1618704
SRR2000246
SRR1186218
SRR1170876
SRR1299215
SRR1513973
SRR1182733
SRR1636520
[truncated: 10,092 more rows]
