# Supplementary material for: High-Resolution Microbiome Profiling for Detection and Tracking of Salmonella enterica
Source: Front Microbiol. 2017 Aug 18;8:1587. doi: 10.3389/fmicb.2017.01587 (PMC5563311; doi:10.3389/fmicb.2017.01587)
Supplement: Supplementary file 3 [file Table_3.XLSX]

## Sheet: Table S3
Description: S. enterica levels across 24hr and 48hr enrichment timepoints in cilantro, chili powder, and ice cream samples compared with negative controls.
Culture-Negative Ice Cream				Culture-Positive Ice Cream				Culture-Negative Cilantro				Culture-Positive Cilantro				Culture-Negative Chili Powder		Culture-Positive Chili Powder
24-Hour Enrichment ID	% Relative Abundance	48-Hour Enrichment ID	% Relative Abundance	24-Hour Enrichment ID	% Relative Abundance	48-Hour Enrichment ID	% Relative Abundance	24-Hour Enrichment ID	% Relative Abundance	48-Hour Enrichment ID	% Relative Abundance	24-Hour Enrichment ID	% Relative Abundance	48-Hour Enrichment ID	% Relative Abundance	24-Hour Enrichment ID	% Relative Abundance	24-Hour Enrichment ID	% Relative Abundance
24-1	0	48-1	0	24-1	0.07018	48-1	0.13272	24-1	0	48-1	0	24-1	0.00024	48-1	0.02757	24-1	0.132	24-1	17.112
24-2	2e-05	48-2	2e-05	24-2	0.07084	48-2	0.1345	24-2	0	48-2	0	24-2	0.00072	48-2	0.28032	24-2	0.092	24-2	7.392
24-3	2e-05	48-3	2e-05	24-3	0.076	48-3	0.13882	24-3	0	48-3	3e-05	24-3	0.00072	48-3	0.40537	24-3	0.226	24-3	50.336
24-4	2e-05	48-4	2e-05	24-4	0.08574	48-4	0.1436	24-4	0	48-4	0.00013	24-4	0.00103	48-4	0.46257	24-4	0.03	24-4	44.878
24-5	2e-05	48-5	2e-05	24-5	0.098	48-5	0.16434	24-5	0	48-5	0.00032	24-5	0.00116	48-5	0.4652	24-5	0.046	24-5	28.394
24-6	2e-05	48-6	2e-05	24-6	0.09912	48-6	0.21094	24-6	0	48-6	0.00032	24-6	0.00128	48-6	0.5468	24-6	0.122	24-6	25.078
24-7	2e-05	48-7	4e-05	24-7	0.11106	48-7	0.23788	24-7	4e-05	48-7	0.0004	24-7	0.00156	48-7	0.5541	24-7	0.01	24-7	43.49
24-8	2e-05	48-8	4e-05	24-8	0.11132	48-8	0.24588	24-8	4e-05	48-8	0.00087	24-8	0.00232	48-8	0.58908	24-8	0.03	24-8	79.92
24-9	2e-05	48-9	4e-05	24-9	0.11538	48-9	0.24722	24-9	4e-05	48-9	0.005	24-9	0.00244	48-9	0.6469			24-9	56.704
24-10	4e-05	48-10	6e-05	24-10	0.12214	48-10	0.25568	24-10	4e-05			24-10	0.00256	48-10	0.67916			24-10	79.784
24-11	4e-05	48-11	6e-05	24-11	0.12358	48-11	0.27298	24-11	4e-05			24-11	0.00264	48-11	0.72144			24-11	57.726
24-12	4e-05	48-12	8e-05	24-12	0.12532	48-12	0.30842	24-12	4e-05			24-12	0.00468	48-12	0.86792
24-13	4e-05			24-13	0.12778			24-13	4e-05			24-13	0.00476	48-13	0.89384
24-14	4e-05			24-14	0.13722			24-14	4e-05			24-14	0.00484	48-14	0.89552
24-15	4e-05			24-15	0.13796			24-15	4e-05			24-15	0.00623	48-15	0.93704
24-16	4e-05			24-16	0.14368			24-16	4e-05			24-16	0.007	48-16	0.94132
24-17	4e-05			24-17	0.14414			24-17	8e-05			24-17	0.00776	48-17	0.96412
24-18	4e-05			24-18	0.14512			24-18	8e-05			24-18	0.0084	48-18	0.96936
24-19	4e-05			24-19	0.14868			24-19	8e-05			24-19	0.00904
24-20	4e-05			24-20	0.1509			24-20	8e-05			24-20	0.0096
24-21	6e-05			24-21	0.1521			24-21	8e-05			24-21	0.00992
24-22	6e-05			24-22	0.17186			24-22	8e-05			24-22	0.01192
24-23	6e-05			24-23	0.17464			24-23	8e-05			24-23	0.01396
24-24	6e-05			24-24	0.1759			24-24	0.00012			24-24	0.0158
24-25	8e-05			24-25	0.19858			24-25	0.00012			24-25	0.0182
24-26	0.0001			24-26	0.22088			24-26	0.00012			24-26	0.02072
24-27	0.00012			24-27	0.2278			24-27	0.00012			24-27	0.0268
24-28	0.00012			24-28	0.25194			24-28	0.00012			24-28	0.03152
24-29	0.00014			24-29	0.26742			24-29	0.00012			24-29	0.03264
24-30	0.0002							24-30	0.00012			24-30	0.0342
								24-31	0.00012			24-31	0.0356
								24-32	0.00012			24-32	0.0372
								24-33	0.00016			24-33	0.03852
								24-34	0.00016			24-34	0.03952
								24-35	0.00016			24-35	0.04352
								24-36	0.00016			24-36	0.04408
								24-37	0.00016			24-37	0.04412
								24-38	0.00016			24-38	0.04532
								24-39	0.00016			24-39	0.0454
								24-40	0.00016			24-40	0.04668
								24-41	0.00016			24-41	0.05604
								24-42	0.00016			24-42	0.05812
								24-43	0.00017			24-43	0.05928
								24-44	0.0002			24-44	0.06844
								24-45	0.0002			24-45	0.07408
								24-46	0.00024			24-46	0.07892
								24-47	0.00024			24-47	0.08176
								24-48	0.00028			24-48	0.0854
								24-49	0.00028			24-49	0.08712
								24-50	0.00032			24-50	0.08852
								24-51	0.00036			24-51	0.08892
								24-52	0.00036			24-52	0.08996
								24-53	0.0004			24-53	0.09392
								24-54	0.0004			24-54	0.0998
								24-55	0.00044			24-55	0.10364
								24-56	0.00048			24-56	0.1064
								24-57	0.00048			24-57	0.11068
								24-58	0.00052			24-58	0.11228
								24-59	0.00068			24-59	0.11836
								24-60	0.00096			24-60	0.12016
								24-61	0.0014			24-61	0.12156
												24-62	0.12168
												24-63	0.12432
												24-64	0.13344
												24-65	0.14844
												24-66	0.15044
												24-67	0.15796
												24-68	0.18064
												24-69	0.1914
												24-70	0.20012
												24-71	0.20396
												24-72	0.20596
												24-73	0.21016
												24-74	0.21088
												24-75	0.21764
												24-76	0.24244
												24-77	0.24304
												24-78	0.24556
												24-79	0.24844
												24-80	0.25664
												24-81	0.25912
												24-82	0.26044
												24-83	0.27004
												24-84	0.27796
												24-85	0.2898
												24-86	0.28984
												24-87	0.29044
												24-88	0.29516
												24-89	0.30484
												24-90	0.32716
												24-91	0.35364
												24-92	0.38372
												24-93	0.38516
												24-94	0.3886
												24-95	0.39884
												24-96	0.40228
												24-97	0.40776
												24-98	0.41952
												24-99	0.42156
												24-100	0.44228
												24-101	0.48816
												24-102	0.52208
												24-103	0.53428
												24-104	0.58568
