# Supplementary material for: High-Resolution Microbiome Profiling for Detection and Tracking of Salmonella enterica
Source: Front Microbiol. 2017 Aug 18;8:1587. doi: 10.3389/fmicb.2017.01587 (PMC5563311; doi:10.3389/fmicb.2017.01587)
Supplement: Supplementary file 4 [file Table_4.XLSX]

## Sheet: Table S4
Description: S. enterica detection for blood samples 26 pediatric patients, three of whom were blood culture positive for S. enterica (two for S. enterica serovar Enteriditis and one for S. enterica serovar Typhimurium). Results are shown for two technical replicate sequencing runs (Run1 and Run2).
Sample Name	Run1 Total Seqs	Run1 % S. enterica	Run2 Total Seqs	Run2 % S. enterica	Salmonella Positive Blood Culture
MCMA455	20122	83.3665	19093	42.9267	Yes
MCMA444	20453	81.2106	17386	37.3634	Yes
MCMA465	774	8.52713	672	6.84524	Yes
MURB085	705	0.283688	903	0.332226	No
MCMA463	1040	0.0961538	581	0.172117	No
MCMA466	625	0.48	668	0.149701	No
MCMA449	628	0	769	0	No
MCMA451	792	0	861	0	No
MCMA459	912	0.109649	552	0	No
MCMA460	612	0	561	0	No
MCMA470	738	0.135501	651	0	No
MCMA473	597	0	532	0	No
MCMA477	1020	0	550	0	No
MCMA478	943	0	529	0	No
MCMA484	505	0	806	0	No
MCMA497	956	0	1149	0	No
MCMA501	843	0	841	0	No
MCMA502	719	0	868	0	No
MCMA513	760	0	565	0	No
MCMA520	603	0	733	0	No
MCMA521	789	0	858	0	No
MCMA523	691	0	1490	0	No
MCMA528	888	0	919	0	No
MCMA562	654	0	656	0	No
MURB082	685	0.291971	535	0	No
MURB083	960	0	714	0	No
